# Supplementary material for: Correlation between the structure and skin permeability of compounds
Source: Sci Rep. 2021 May 12;11:10076. doi: 10.1038/s41598-021-89587-5 (PMC8115152; doi:10.1038/s41598-021-89587-5)
Supplement: Supplementary file 1 — Supplementary Table S1. [file 41598_2021_89587_MOESM1_ESM.xlsx]

## Sheet: S1
Table S1. Molecular descriptors and log(Kp) values of 274 compounds
No.	Name	SMILES	cos2[(4.31+AlogP)/8.66]	Neoplastic-80	X3v	log(Kp)/exp.	log(Kp)/SVM	log(Kp)/MLR
	Training set
1	ephedrine	OC(C1=CC=CC=C1)C(C)NC	0.643	0	2.933	-2.22	-2.19	-2.61
2	digitoxin	[H][C@@]1(CC[C@]2(O)[C@]3([H])CC[C@]4([H])C[C@H](CC[C@]4(C)[C@@]3([H])CC[C@]12C)O[C@H]1C[C@H](O)[C@H](O[C@H]2C[C@H](O)[C@H](O[C@H]3C[C@H](O)[C@H](O)[C@@H](C)O3)[C@@H](C)O2)[C@@H](C)O1)C1=CC(=O)OC1	0.43	0	18.738	-4.81	-4.8	-3.88
3	triamcinolone acetonide	C[C@@]12[C@H](C(CO)=O)CC[C@@]1([H])[C@]3([H])CCC4=CC(C=C[C@]4(C)[C@@]3(F)[C@@H](O)C2)=O	0.659	1	10.926	-4.69	-4.68	-4.78
4	morphine	OC1=C2O[C@@H]([C@H](C=C[C@H]3[C@@H](C4)N(CC5)C)O)[C@]35C2=C4C=C1	0.626	1	6.93	-4.25	-4.06	-3.9
5	ouabain	[H][C@@]12CC[C@]3(O)C[C@H](C[C@@H](O)[C@]3(CO)[C@@]1([H])[C@H](O)C[C@]1(C)[C@H](CC[C@]21O)C1=CC(=O)OC1)O[C@@H]1O[C@@H](C)[C@H](O)[C@@H](O)[C@H]1O	0.94	0	13.828	-6.1	-6.09	-6.38
6	water	[H]O[H]	0.824	0	0	-3.3	-3.31	-3.3
7	atenolol	O=C(CC1=CC=C(OCC(CNC(C)C)O)C=C1)N	0.704	1	4.815	-4.3	-3.8	-4.05
8	aldosterone	O=C1CC[C@]2(C)[C@@]3([H])[C@@H](O)C[C@]4(C=O)[C@@H](C(CO)=O)CC[C@@]4([H])[C@]3([H])CCC2=C1	0.656	1	9.144	-4.69	-4.7	-4.46
9	1,1-dichloroethylene	C=C(Cl)Cl	0.592	0	1.445	-1.8	-1.97	-2.03
10	hexachloroethane	ClC(Cl)(Cl)C(Cl)(Cl)Cl	0.398	0	5.558	-1.4	-1.41	-1.46
11	fluocinonide	C[C@@]12[C@@]3(C(COC(C)=O)=O)C(OC(C)(O3)C)C[C@@]1([H])[C@]4([H])CC(F)C5=CC(C=C[C@]5(C)C4(F)C(O)C2)=O	0.635	0	11.643	-2.77	-2.78	-4.02
12	N-hexyl nicotinate	O=C(OCCCCCC)C1=CN=CC=C1	0.467	1	3.438	-1.75	-1.76	-2.27
13	isophorone	O=C1C=C(CC(C)(C1)C)C	0.55	0	3.975	-2.36	-2.19	-2.18
14	bromoform	BrC(Br)Br	0.53	0	6.681	-2.37	-2.38	-2.51
15	ranitidine	O=[N+]([O-])/C=C(NCCSCC1=CC=C(O1)CN(C)C)\NC	0.617	1	5.768	-4.05	-4.04	-3.64
16	nicorandil	O=C(C1=CC=CN=C1)NCCO[N+]([O-])=O	0.787	1	2.554	-3.66	-3.86	-4.21
17	histidine	N[C@@H](CC1=CNC=N1)C(O)=O	0.862	0	2.209	-4.26	-4.22	-3.92
18	n-propanol	CCCO	0.72	0	0.724	-2.91	-2.92	-2.74
19	camphor	CC12C(CC(C(C)2C)CC1)=O	0.564	0	4.917	-1.99	-2	-2.43
20	dexamethasone	O=C1C=CC4(C)C(CCC(C34F)C(C(CC3O)2C)CC(C(C(CO)=O)2O)C)=C1	0.598	1	9.749	-3.97	-3.96	-4.19
21	sucrose	OC[C@]1(O[C@@H]2[C@@H]([C@H]([C@@H]([C@H](O2)CO)O)O)O)[C@H]([C@@H]([C@@H](CO)O1)O)O	1	0	5.559	-5.28	-5.27	-5.38
22	testosterone	O=C4CC[C@]3(C)[C@@]2([H])CC[C@]1(C)[C@@H](O)CC[C@]([H])1[C@@]([H])2CCC3=C4	0.404	1	8.607	-2.71	-2.72	-2.73
23	lidocaine	O=C(NC1=C(C)C=CC=C1C)CN(CC)CC	0.46	1	4.276	-2.4	-2.27	-2.37
24	6-phenylhexanol	OCCCCCCC1=CC=CC=C1	0.399	0	3.373	-1	-1.12	-1.1
25	1-octanol	CCCCCCCCO	0.464	0	2.491	-1.13	-1.27	-1.38
26	atropine	OCC(C3=CC=CC=C3)C(OC1CC2CCC(N2C)C1)=O	0.589	1	6.227	-4.24	-3.82	-3.54
27	chlorpheniramine	CN(C)CCC(C2=CC=C(Cl)C=C2)C1=CC=CC=N1	0.362	1	5.387	-2.63	-2.41	-1.92
28	diethyl phthalate	O=C(OCC)C1=CC=CC=C1C(OCC)=O	0.529	1	2.987	-2.32	-2.63	-2.6
29	benzyl chloride	ClCC1=CC=CC=C1	0.507	0	1.886	-1.86	-1.55	-1.55
30	phenobarbital	O=C1NC(C(C2=CC=CC=C2)(CC)C(N1)=O)=O	0.634	1	3.862	-3.35	-3.34	-3.43
31	diclofenac	O=C(O)CC1=C(NC2=C(Cl)C=CC=C2Cl)C=CC=C1	0.292	1	4.764	-1.74	-1.73	-1.36
32	estrone	OC(C=C1)=CC(CC[C@]([H])2[C@@]([H])3CC4)=C1[C@@]2([H])CC[C@]3(C)C4=O	0.355	1	7.217	-2.44	-2.45	-2.18
33	diethanolamine	OCCNCCO	0.884	0	1.197	-4.38	-4.14	-3.89
34	di-n-butyl phosphate	O=P(OCCCC)(O)OCCCC	0.568	0	4.553	-2.38	-2.37	-2.4
35	acrylonitrile	C=CC#N	0.697	0	0.333	-2.87	-2.86	-2.53
36	caffeine	O=C(N(C2=O)C)N(C1=C2N(C=N1)C)C	0.782	1	3.233	-3.96	-3.97	-4.29
37	scopolamine	CN2C3CC(CC2C4C3O4)OC(C(C1=CC=CC=C1)CO)=O	0.688	1	6.542	-4.3	-4.29	-4.24
38	fentanyl	CCC(N(C3=CC=CC=C3)C1CCN(CCC2=CC=CC=C2)CC1)=O	0.347	1	6.761	-2.25	-2.26	-2.05
39	indomethacin	O=C(O)CC1=C(C)N(C(C3=CC=C(Cl)C=C3)=O)C2=CC=C(OC)C=C12	0.307	1	6.101	-1.83	-1.84	-1.68
40	chloroprene	C=C(Cl)C=C	0.582	0	1.136	-1.47	-1.84	-1.91
41	hydroxy progesterone	O=C4CC(O)[C@]3(C)[C@@]2([H])CC[C@]1(C)[C@@H]([C@](C)=O)CC[C@]([H])1[C@@]([H])2CCC3=C4	0.459	1	9.38	-3.22	-3.26	-3.22
42	aspartic acid	N[C@@H](CC(O)=O)C(O)=O	0.88	0	1.543	-3.87	-4.01	-3.93
43	2-chloroacetophenone	O=C(C1=CC=CC=C1)CCl	0.52	0	2.19	-2.29	-1.61	-1.69
44	1,1,1-trichloroethane	CC(Cl)(Cl)Cl	0.553	0	3.629	-2.35	-1.93	-2.15
45	oxprenolol	CC(C)NCC(O)COC1=CC=CC=C1OCC=C	0.53	1	4.574	-2.81	-2.75	-2.88
46	mannitol	OC[C@H]([C@H]([C@@H]([C@@H](CO)O)O)O)O	0.975	0	2.481	-4.96	-4.79	-4.7
47	propranolol	OC(COC2=C1C=CC=CC1=CC=C2)CNC(C)C	0.494	1	5.005	-2.75	-2.76	-2.72
48	4-hydroxy-4-methyl-2-pentanone	CC(CC(C)(O)C)=O	0.781	0	2.691	-3.07	-3.1	-3.47
49	4-chloro-3,5-dimethylphenol	CC1=C(Cl)C(C)=CC(O)=C1	0.419	0	2.772	-1.23	-1.18	-1.12
50	etodolac	O=C(O)CC3(CC)C2=C(CCO3)C1=CC=CC(CC)=C1N2	0.362	1	5.689	-2.13	-2.34	-1.97
51	ethanol amine	NCCO	0.876	0	0.512	-4.02	-4.03	-3.72
52	methyl nicotinate	O=C(OC)C1=CN=CC=C1	0.718	0	1.733	-2.51	-2.91	-2.9
53	famotidine	N/C(CCSCC1=CSC(/N=C(N)\N)=N1)=N/S(=O)(N)=O	0.868	1	6.713	-4.79	-4.8	-5.44
54	hexachlorobutadiene	Cl/C(Cl)=C(Cl)\C(Cl)=C(Cl)/Cl	0.37	0	3.804	-0.92	-0.93	-0.98
55	diethylcarbamazine	CC/C(NCC)=N\N=C(CC)\NCC	0.728	1	2.861	-3.89	-3.88	-3.88
56	triamcinolone acetonide	C[C@@]14[C@]([C@@](CO)=O)5[C@H](OC(C)(O5)C)C[C@]([H])1[C@]3([H])CCC2=CC(C=C[C@@](C)2[C@](F)3[C@@H](O)C4)=O	0.736	1	9.364	-5.4	-5.28	-5.03
57	diethylamine	CCNCC	0.724	0	0.957	-2.75	-2.92	-2.81
58	4-amino-2-nitrophenol	O=[N+](C1=CC(N)=CC=C1O)[O-]	0.7	0	2.005	-2.55	-2.88	-2.83
59	naproxen	O=C([C@H](C2=CC=C1C(OC)=CC=CC1=C2)C)O	0.462	1	4.001	-2.18	-2.19	-2.34
60	dipropylene glycol methyl ether	CC(OCC(O)C)COC	0.758	0	2.448	-3.07	-3.2	-3.28
61	toluene	CC1=CC=CC=C1	0.52	0	1.655	-1.3	-1.59	-1.6
62	phenylglycidyl ether	C(OC(C4=CC=CC=C4)C2CO2)(C3=CC=CC=C3)C1CO1	0.61	0	5.542	-2.84	-2.83	-2.84
63	barbital	CC(C)NC1=NC(NCC)=NC(Cl)=N1	0.696	1	3.419	-3.91	-3.41	-3.76
64	nicotine	CN2C(CCC2)C1=CC=CN=C1	0.594	0	3.425	-2.1	-2.11	-2.38
65	2,4,6-trichlorophenol	ClC1=C(O)C(Cl)=CC(Cl)=C1	0.378	0	2.969	-1.14	-1.16	-0.89
66	hydrocortisone	O=C4CC[C@]3(C)[C@@]2([H])[C@H](O)C[C@]1(C)[C@]([C@@](CO)=O)(O)CC[C@]([H])1[C@@]([H])2CCC3=C4	0.645	1	9.557	-4.29	-4.46	-4.46
67	propoxur	CC(C)OC1=CC=CC=C1OC(NC)=O	0.522	1	3.253	-2.59	-2.21	-2.6
68	5-methyl-2-hexanone	CC(CCC(C)C)=O	0.603	0	2.635	-2.08	-1.97	-2.31
69	codeine	COC4=C1O[C@@H]3[C@]25C1=C(C=C4)C[C@@H](N(CC5)C)[C@@]([H])2C=C[C@@H]3O	0.598	1	7.113	-4.02	-3.95	-3.74
70	tetrahydrofuran	O1CCCC1	0.721	0	1.319	-2.83	-2.87	-2.85
71	decanol	CCCCCCCCCCO	0.361	0	3.198	-1.1	-1.09	-0.82
72	1-6 hexanediol diglycidyl ether	C2(CO2)COCCCCCCOCC1CO1	0.679	1	4.475	-3.87	-3.69	-3.83
73	aminopyrine	O=C1N(C2=CC=CC=C2)N(C)C(C)=C1N(C)C	0.626	1	4.305	-2.99	-3.38	-3.46
74	1-chloro-4-nitrobenzene	O=[N+](C1=CC=C(Cl)C=C1)[O-]	0.512	0	1.289	-1.98	-1.45	-1.48
75	monomethylhydrazine	NNC	0.854	0	0.289	-3.75	-3.69	-3.54
76	piroxicam	O=C(C3=C(O)C2=CC=CC=C2S(N3C)(=O)=O)NC1=NC=CC=C1	0.669	1	6.773	-3.81	-4.21	-4.15
77	isobutanol	CC(C)CO	0.687	0	1.576	-2.65	-2.64	-2.67
78	xylidine	NC1=CC=C(C)C=C1C	0.55	0	2.36	-1.92	-1.74	-1.91
79	acrylic acid	C=CC(O)=O	0.725	0	0.542	-3.05	-2.99	-2.75
80	tert-butyl alcohol	CC(C)(O)C	0.715	0	2.171	-2.92	-3.01	-2.95
81	progesterone	O=C4CC[C@]3(C)[C@@]2([H])CC[C@]1(C)[C@@H]([C@@](C)=O)CC[C@]([H])1[C@@]([H])2CCC3=C4	0.376	1	9.254	-2.82	-2.81	-2.66
82	ibuprofen	CC(CC1=CC=C(C(C(O)=O)C)C=C1)C	0.376	1	4.399	-1.44	-1.82	-1.84
83	o-nitrotoluene	CC1=CC=CC=C1[N+]([O-])=O	0.532	0	2.044	-1.92	-1.7	-1.74
84	propylene oxide	CC1CO1	0.747	0	1.144	-3.05	-3.09	-2.99
85	amitrole	NC1=NNC=N1	0.831	0	0.857	-3.84	-3.82	-3.49
86	hydroxypregnenolone	OC4CC(O)[C@]3(C)[C@@]2([H])CC[C@]1(C)[C@@H]([C@](C)=O)CC[C@]([H])1[C@@]([H])2CC=C3C4	0.49	1	9.519	-3.22	-3.37	-3.45
87	4-hydroxyphenylacetamide	O=C(N)CC1=CC=C(O)C=C1	0.712	0	2.31	-3.33	-2.93	-2.96
88	formamide	O=CN	0.851	0	0.136	-4.07	-3.53	-3.5
89	2-hydroxypropyl nicotinate	O=C(OCC(O)C)C1=CN=CC=C1	0.766	1	2.689	-3.99	-3.98	-4.1
90	p-dichlorobenzene	ClC1=CC=C(Cl)C=C1	0.423	0	2.309	-1.17	-1.12	-1.08
91	2-phenoxyethanol	OCCOC1=CC=CC=C1	0.639	0	1.885	-2.88	-2.39	-2.41
92	dimethyl acetamide	CC(N(C)C)=O	0.811	0	1.413	-2.8	-3.53	-3.46
93	4-methyl-2-pentanol	CC(O)CC(C)C	0.602	0	2.479	-2.33	-2.02	-2.27
94	1-(diphenylmethyl)-4-methylpiperazine	CN1CCN(C(C3=CC=CC=C3)C2=CC=CC=C2)CC1	0.388	1	5.563	-2.52	-2.53	-2.12
95	ethylamine	NCC	0.8	0	0.408	-3.09	-3.48	-3.22
96	metoprolol	COCCC1=CC=C(C=C1)OCC(CNC(C)C)O	0.584	1	4.915	-3.08	-3.16	-3.29
97	carbon disulfide	S=C=S	0.597	0	0.75	-1.67	-1.98	-1.94
98	1-hexanol	CCCCCCO	0.57	0	1.784	-1.89	-1.9	-1.95
99	griseofulvin	O=C1C(C(OC)=CC(CC3C)=O)3OC2=C(Cl)C(OC)=CC(OC)=C12	0.537	1	6.128	-2.89	-3.47	-3.18
100	corticosterone	O=C4CC[C@]3(C)[C@@]2([H])[C@@H](O)C[C@]1(C)[C@@H]([C@](CO)=O)CC[C@]([H])1[C@@]([H])2CCC3=C4	0.562	1	9.42	-4	-3.99	-3.9
101	acetonitrile	CC#N	0.767	0	0.224	-3.21	-3.22	-2.97
102	1-nitropropane	CCC[N+]([O-])=O	0.651	0	1.056	-2.65	-2.33	-2.35
103	phenol	OC1=CC=CC=C1	0.607	0	1.336	-2.09	-2.05	-2.11
104	4-phenylbutanol	OCCCCC1=CC=CC=C1	0.504	0	2.666	-1.18	-1.45	-1.66
105	benzoic acid	O=C(O)C1=CC=CC=C1	0.621	0	1.671	-1.59	-2.21	-2.26
106	tert-butyl acetate	CC(OC(C)(C)C)=O	0.674	0	2.706	-2.18	-2.38	-2.78
107	4-hydroxyphenyl acetic acid	CC(OC1=CC=C(O)C=C1)=O	0.647	0	2.088	-2.47	-2.48	-2.5
108	methyl cellosolve	OCCOC	0.818	0	0.716	-3.73	-3.7	-3.38
109	o-sec-butylphenol	CCC(C1=CC=CC=C1O)C	0.417	0	2.868	-1.23	-1.22	-1.13
110	epichlorohydrin	ClCC1CO1	0.716	0	1.418	-3.43	-2.83	-2.83
111	butyl nicotinate	O=C(OCCCC)C1=CN=CC=C1	0.573	0	2.731	-1.78	-1.79	-2.12
112	cyclohexanol	OC1CCCCC1	0.613	0	2.292	-2.21	-2.19	-2.31
113	butobarbital	O=C1NC(NC(C(CC)1CCCC)=O)=O	0.595	1	3.777	-3.72	-2.99	-3.17
114	cyclobarbitone	O=C1NC(NC(C(CC)1C2=CCCCC2)=O)=O	0.586	1	4.471	-3.09	-3.1	-3.23
115	ethylene glycol (mono) iso-propyl ether	OCCOC(C)C	0.748	0	1.643	-3.36	-3.1	-3.08
116	diethylene glycol (mono) n-butyl ether acetate	CCCCOCCOCCOC(C)=O	0.659	1	2.918	-3.49	-3.48	-3.44
117	isopropylamine	NC(C)C	0.764	0	1.244	-2.9	-3.21	-3.12
118	2(2-methoxyethoxy)ethanol	COCCOCCO	0.829	0	1.329	-3.69	-3.68	-3.56
119	2-nitro-1,4-phenylenediamine	NC1=CC=C(N)C=C1[N+]([O-])=O	0.749	0	2.075	-3.3	-3.29	-3.16
120	o-chlorotoluene	CC1=CC=CC=C1Cl	0.444	0	2.156	-1.06	-1.23	-1.18
121	2-(2-ethoxyethoxy)ethanol	CCOCCOCCO	0.798	0	1.533	-3.88	-3.43	-3.39
122	3-methylbenzyl alcohol	CC1=CC(CO)=CC=C1	0.59	0	2.147	-1.78	-2.06	-2.13
123	3,4-xylenol	CC1=CC(O)=CC=C1C	0.494	0	2.269	-1.44	-1.45	-1.53
124	2-phenylethanol	OCCC1=CC=CC=C1	0.608	0	1.959	-2.12	-2.18	-2.22
125	chlorobenzene	ClC1=CC=CC=C1	0.5	0	1.732	-1.39	-1.5	-1.48
126	hydroquinone	OC1=CC=C(O)C=C1	0.636	0	1.516	-2.95	-2.27	-2.33
127	2-butanone	CC(CC)=O	0.73	0	1.056	-2.95	-2.96	-2.87
128	methyl formate	O=COC	0.775	0	0.332	-3.07	-3.29	-3.04
129	cumene	CC(C1=CC=CC=C1)C	0.439	0	2.565	-0.85	-1.17	-1.22
130	methyl methacrylate	CC(C(OC)=O)=C	0.65	0	1.272	-2.35	-2.34	-2.38
131	4-tert-butyl catechol	OC1=CC=C(C(C)(C)C)C=C1O	0.476	0	3.953	-1.28	-1.7	-1.7
132	o-dichlorobenzene	ClC1=CC=CC=C1Cl	0.423	0	2.229	-1.18	-1.13	-1.06
133	4-chlorocresol	CC1=CC=C(Cl)C=C1O	0.475	0	2.367	-1.26	-1.33	-1.42
134	allyl alcohol	C=CCO	0.746	0	0.471	-2.95	-3.14	-2.87
135	cortisone	O=C(C=C1CC[C@]([H])2[C@]3([H])CC[C@@](O)([C@@](C4)3C)[C@@](CO)=O)CC[C@]1(C)[C@@]2([H])C4=O	0.666	1	9.381	-5	-4.79	-4.57
136	2-ethoxyethanol	CCOCCO	0.786	0	0.921	-3.5	-3.44	-3.2
137	8-methoxypsoralen	O=C1OC3=C(C=C2C=COC2=C3OC)C=C1	0.535	1	3.422	-1.56	-2.24	-2.71
138	isoquinoline	C12=CC=NC=C1C=CC=C2	0.603	0	2.223	-1.78	-2.14	-2.24
139	4-hydroxybenzyl alcohol	OC1=CC=C(C=C1)CO	0.673	0	1.825	-2.7	-2.61	-2.62
	Test set
140	1,1-dichloroethane	CC(Cl)Cl	0.641	0	2.052	-2.05	-2.44	-2.46
141	1,2-benzenediamine	NC1=CC=CC=C1N	0.738	0	1.629	-3.29	-3.02	-3.02
142	1,2-dichloroethylene	Cl/C=C/Cl	0.662	0	0.756	-1.99	-2.46	-2.37
143	1,2-propylene glycol dinitrate	CC(O[N+]([O-])=O)CO[N+]([O-])=O	0.725	0	1.659	-2.61	-2.93	-2.93
144	1,3-dichloropropene	ClC/C=C/Cl	0.611	0	1.077	-2	-2.03	-2.1
145	1,3-dicyanobenzene	N#CC1=CC(C#N)=CC=C1	0.603	0	1.804	-2.93	-2.12	-2.17
146	1,4-benzenediamine	NC1=CC=C(N)C=C1	0.738	0	1.667	-3.57	-3.03	-3.02
147	1-heptanol	CCCCCCCO	0.517	0	2.138	-1.5	-1.6	-1.66
148	1-methoxypropan-2-ol	CC(O)COC	0.783	0	1.304	-2.9	-3.34	-3.25
149	1-nonanol	CCCCCCCCCO	0.413	0	2.845	-1.12	-1.2	-1.1
150	2,3-butanediol	CC(O)C(O)C	0.786	0	1.481	-3.91	-3.34	-3.3
151	2,4-dichlorophenol	ClC1=CC=C(O)C(Cl)=C1	0.454	0	2.439	-1.14	-1.23	-1.3
152	2,4-dinitrotoluene	CC1=CC=C([N+]([O-])=O)C=C1[N+]([O-])=O	0.544	0	2.485	-2.42	-1.66	-1.89
153	2-amino-4-nitrophenol	O=[N+](C1=CC=C(O)C(N)=C1)[O-]	0.7	0	2	-3.11	-2.88	-2.83
154	2-butoxyethanol	CCCCOCCO	0.686	0	1.69	-2.85	-2.66	-2.69
155	2-chlorophenol	ClC1=CC=CC=C1O	0.53	0	1.859	-1.48	-1.68	-1.7
156	2-ethoxyethyl acetate	CC(OCCOCC)=O	0.748	0	1.537	-3.09	-3.08	-3.07
157	2-heptanol	CC(O)CCCCC	0.527	0	2.345	-1.48	-1.61	-1.76
158	2-heptanone	CC(CCCCC)=O	0.581	0	2.159	-2	-2	-2.08
159	2-hexanone	CC(CCCC)=O	0.631	0	1.806	-2.35	-2.31	-2.35
160	2-naphthol	OC2=CC=C1C=CC=CC1=C2	0.502	0	2.531	-1.59	-1.44	-1.63
161	2-pentanone	CC(CCC)=O	0.682	0	1.452	-2.6	-2.58	-2.62
162	3,5-dimethylphenol	CC1=CC(C)=CC(O)=C1	0.494	0	2.346	-1.48	-1.43	-1.55
163	3-bromophenol	BrC1=CC(O)=CC=C1	0.521	0	2.396	-1.35	-1.56	-1.73
164	3-nitrophenol	O=[N+](C1=CC(O)=CC=C1)[O-]	0.618	0	1.777	-2.25	-2.21	-2.26
165	3-phenylpropanol	OCCCC1=CC=CC=C1	0.557	0	2.313	-1.28	-1.8	-1.95
166	3-xylene	CC1=CC=CC(C)=C1	0.464	0	2.158	-1.1	-1.32	-1.32
167	4-bromophenol	BrC1=CC=C(O)C=C1	0.521	0	2.392	-1.44	-1.56	-1.73
168	4-chloro-1,3-phenylenediamine	NC1=CC=C(Cl)C(N)=C1	0.669	0	2.188	-2.68	-2.64	-2.66
169	4-chlorophenol	ClC1=CC=C(O)C=C1	0.53	0	1.913	-1.44	-1.68	-1.71
170	4-cyanophenol	N#CC1=CC=C(O)C=C1	0.62	0	1.659	-1.98	-2.2	-2.25
171	4-ethylphenol	CCC1=CC=C(O)C=C1	0.498	0	2.02	-1.46	-1.5	-1.51
172	4-hydroxynitrobenzene	OC1=CC=C([N+]([O-])=O)C=C1	0.618	0	1.774	-2.17	-2.21	-2.26
173	acetic acid	CC(O)=O	0.794	0	0.519	-3.21	-3.47	-3.19
174	acetone	CC(C)=O	0.795	0	0.908	-3.29	-3.52	-3.26
175	acrolein	O=CC=C	0.72	0	0.372	-3.07	-2.98	-2.68
176	amylobarbital	O=C1NC(NC(C(CC)1CCC(C)C)=O)=O	0.567	1	4.606	-2.64	-2.98	-3.12
177	aniline	NC1=CC=CC=C1	0.66	0	1.411	-2.65	-2.43	-2.47
178	anisole	COC1=CC=CC=C1	0.578	0	1.517	-1.6	-1.9	-1.95
179	benzenetriol	OC1=CC=CC(O)=C1O	0.666	0	1.645	-2.36	-2.5	-2.54
180	benzyl alcohol	OCC1=CC=CC=C1	0.644	0	1.644	-2.22	-2.35	-2.4
181	benzyl nicotinate	O=C(OCC2=CC=CC=C2)C1=CN=CC=C1	0.543	1	3.303	-1.8	-2.32	-2.75
182	biphenyl	C1(C2=CC=CC=C2)=CC=CC=C1	0.402	0	2.732	-0.84	-1.11	-1.01
183	bisoprolol	OC(COC1=CC=C(C=C1)COCCOC(C)C)CNC(C)C	0.553	1	6.144	-3.57	-3.59	-3.29
184	boric acid	OB(O)O	0.806	0	0.346	-3.3	-3.48	-3.24
185	bromobenzene	BrC1=CC=CC=C1	0.49	0	2.211	-0.84	-1.44	-1.49
186	butanol	CCCCO	0.672	0	1.077	-2.52	-2.49	-2.49
187	butyl acrylate	C=CC(OCCCC)=O	0.551	0	1.725	-2	-1.77	-1.81
188	catechol	OC1=CC=CC=C1O	0.636	0	1.489	-2.51	-2.27	-2.32
189	cortexolone	O=C4CC[C@]3(C)[C@@]2([H])CC[C@]1(C)[C@]([C@@](CO)=O)(O)CC[C@]([H])1[C@@]([H])2CCC3=C4	0.512	1	9.405	-4.13	-3.63	-3.57
190	cyclohexanone	O=C1CCCCC1	0.65	0	2.099	-2.74	-2.5	-2.52
191	cyclopentadiene	C1=CC=CC1	0.626	0	1.092	-1.52	-2.14	-2.19
192	deoxycorticosterone	CC34C(CCC4C(CO)=O)C2CCC1=CC(CCC(C)1C2CC3)=O	0.428	1	9.268	-3.35	-3.13	-3
193	diethyl ether	CCOCC	0.696	0	0.781	-2.46	-2.72	-2.6
194	dimethylethylamine	CCN(C)C	0.704	0	1.396	-2.7	-2.74	-2.75
195	diphenylamine	C1(NC2=CC=CC=C2)=CC=CC=C1	0.398	0	2.857	-1.27	-1.17	-1.01
196	ethanol	CCO	0.773	0	0.316	-2.97	-3.28	-3.02
197	ethyl acrylate	C=CC(OCC)=O	0.661	0	0.956	-2.39	-2.41	-2.4
198	ethyl benzene	CCC1=CC=CC=C1	0.468	0	1.839	-1.15	-1.35	-1.29
199	ethyl bromide	CCBr	0.631	0	1.389	-2.24	-2.22	-2.28
200	ethyl formate	O=COCC	0.74	0	0.552	-3.01	-3.1	-2.85
201	ethyl nicotinate	O=C(OCC)C1=CN=CC=C1	0.682	0	1.962	-2.22	-2.73	-2.7
202	ethylene dichloride	ClCCCl	0.612	0	1.134	-2	-2.05	-2.11
203	formaldehyde	C=O	0.794	0	0	-2.65	-3.22	-3.1
204	formic acid	O=CO	0.799	0	0.105	-3.52	-3.3	-3.15
205	heptanoic acid	CCCCCCC(O)=O	0.527	0	2.204	-1.7	-1.65	-1.73
206	hydromorphone	OC2=C1OC(C(CCC3C(C5)N(CC4)C)=O)C34C1=C5C=C2	0.595	1	7.1	-4.07	-3.93	-3.73
207	isoamyl acetate	CC(OCCC(C)C)=O	0.602	0	2.523	-1.91	-2	-2.28
208	isoamyl alcohol	CC(C)CCO	0.622	0	1.906	-2	-2.27	-2.31
209	isopropyl alcohol	CC(O)C	0.735	0	1.094	-3.05	-3	-2.91
210	lysine	N[C@@H](CCCCN)C(O)=O	0.834	0	2.229	-3.31	-3.98	-3.74
211	m-cresol	CC1=CC(O)=CC=C1	0.551	0	1.839	-1.82	-1.79	-1.83
212	m-dinitrobenzene	O=[N+](C1=CC([N+]([O-])=O)=CC=C1)[O-]	0.6	0	2.034	-2.69	-2.14	-2.18
213	meperidine	O=C(C1(C2=CC=CC=C2)CCN(C)CC1)OCC	0.505	1	4.972	-2.43	-2.79	-2.78
214	methanol	CO	0.806	0	0	-3.3	-3.26	-3.18
215	methyl 4-hydroxybenzoate	O=C(OC)C1=CC=C(O)C=C1	0.622	0	2.038	-2.04	-2.3	-2.33
216	methyl acrylate	C=CC(OC)=O	0.699	0	0.727	-2.68	-2.75	-2.61
217	methyl acrylic acid	C=CC(OC)=O	0.679	0	0.727	-2.58	-2.59	-2.47
218	methylcyclohexane	CC1CCCCC1	0.443	0	2.743	-0.76	-1.24	-1.28
219	m-nitrotoluene	CC1=CC=CC([N+]([O-])=O)=C1	0.532	0	2.096	-1.82	-1.7	-1.75
220	morpholine	C1CNCCO1	0.821	0	1.362	-3.86	-3.61	-3.51
221	m-toluidine	NC1=CC=CC(C)=C1	0.606	0	1.914	-2.38	-2.16	-2.2
222	N,N-dimethyl aniline	CN(C)C1=CC=CC=C1	0.558	0	2.23	-1.7	-1.83	-1.94
223	n-amyl acetate	CC(OCCCCC)=O	0.578	0	2.047	-1.85	-1.99	-2.04
224	naphthol	OC2=C1C=CC=CC1=CC=C2	0.502	0	2.498	-1.55	-1.44	-1.63
225	N-isopropylaniline	CC(NC1=CC=CC=C1)C	0.514	0	2.665	-1.75	-1.5	-1.73
226	o-cresol	CC1=CC=CC=C1O	0.551	0	1.786	-1.8	-1.79	-1.82
227	octanoic acid	CCCCCCCC(O)=O	0.474	0	2.558	-1.55	-1.31	-1.45
228	o-dinitrobenzene	O=[N+](C1=CC=CC=C1[N+]([O-])=O)[O-]	0.6	0	2.003	-2.55	-2.13	-2.18
229	p-cresol	CC1=CC=C(O)C=C1	0.551	0	1.836	-1.76	-1.79	-1.83
230	p-dinitrobenzene	O=[N+](C1=CC=C([N+]([O-])=O)C=C1)[O-]	0.6	0	2.031	-2.71	-2.14	-2.18
231	pentanoic acid	CCCCC(O)=O	0.63	0	1.497	-2.7	-2.23	-2.29
232	phenylhydrazine	NNC1=CC=CC=C1	0.675	0	1.51	-2.49	-2.55	-2.59
233	p-methoxyphenol	COC1=CC=C(O)C=C1	0.608	0	1.698	-2.64	-2.12	-2.18
234	prednisolone	O=C4C=C[C@]3(C)[C@@]2([H])C(O)C[C@]1(C)[C@]([C@@](CO)=O)(O)CC[C@]([H])1[C@@]([H])2CCC3=C4	0.648	1	9.192	-4.35	-4.69	-4.42
235	propionic acid	CCC(O)=O	0.728	0	0.747	-2.94	-2.98	-2.8
236	propylbenzene	CCCC1=CC=CC=C1	0.415	0	2.236	-0.98	-1.1	-1.01
237	propylene dichloride	CC(Cl)CCl	0.569	0	1.989	-2	-1.93	-1.97
238	p-toluidine	NC1=CC=C(C)C=C1	0.606	0	1.911	-2.39	-2.16	-2.2
239	p-xylene	CC1=CC=C(C)C=C1	0.464	0	2.155	-1.13	-1.32	-1.32
240	pyridine	C1=NC=CC=C1	0.703	0	1.025	-2.74	-2.74	-2.68
241	resorcinol	OC1=CC=CC(O)=C1	0.636	0	1.52	-2.82	-2.27	-2.33
242	sec-butyl acetate	CC(OC(C)CC)=O	0.639	0	1.828	-2.21	-2.37	-2.4
243	sec-butyl alcohol	CCC(O)C	0.681	0	1.257	-2.55	-2.56	-2.58
244	tetrachloroethylene	Cl/C(Cl)=C(Cl)/Cl	0.507	0	2.42	-1.3	-1.48	-1.64
245	thymol	CC1=CC(O)=C(C(C)C)C=C1	0.414	0	3.217	-1.18	-1.25	-1.17
246	trichloroethylene	Cl/C(Cl)=C/Cl	0.586	0	1.625	-1.92	-1.97	-2.02
247	triethylamine	CCN(CC)CC	0.628	0	1.62	-2.31	-2.24	-2.3
248	urea	NC(N)=O	0.864	0	0.402	-3.83	-3.86	-3.63
249	vinyl acetate	CC(OC=C)=O	0.761	0	0.776	-2.73	-3.25	-3.02
250	1,2,3-Trichloropropane	ClCC(Cl)CCl	0.534	0	2.14	-2.01	-1.7	-1.77
251	1,3,5-trihydroxybenzene	OC1=CC(O)=CC(O)=C1	0.666	0	1.708	-2.51	-2.52	-2.56
252	2-methoxyaniline	NC1=CC=CC=C1OC	0.661	0	1.742	-2.63	-2.5	-2.53
253	2-methoxyethyl acetate	CC(OCCOC)=O	0.783	0	1.333	-3.6	-3.33	-3.25
254	2-nitropropane	CC([N+]([O-])=O)C	0.667	0	1.379	-2.69	-2.47	-2.51
255	4-florophenol	FC1=CC=C(O)C=C1	0.583	0	1.476	-1.72	-1.92	-1.98
256	5-fluorouracil	O=C(N1)NC=C(F)C1=O	0.869	0	1.42	-3.26	-3.94	-3.83
257	acetaldehyde	CC=O	0.789	0	0.236	-3.15	-3.33	-3.11
258	atrazine	CC(NC1=NC(Cl)=NC(NCC)=N1)C	0.494	1	3.419	-2	-1.95	-2.45
259	betamethasone	C[C@@]14[C@](OC(CC)=O)([C@H](C[C@@]([C@](CCC2=CC(C=C[C@](C([C@H](C4)O)3F)2C)=O)3[H])1[H])C)[C@](COC(CC)=O)=O	0.598	1	9.749	-3.61	-3.96	-4.19
260	butyric acid	CCCC(O)=O	0.681	0	1.144	-2.71	-2.56	-2.56
261	coumarin	O=C1OC2=C(C=CC=C2)C=C1	0.568	0	2.292	-2.04	-1.88	-2.02
262	cyclohexene	C1=CCCCC1	0.523	0	1.756	-1.19	-1.62	-1.64
263	dioxane	O1OCCCC1	0.797	0	1.351	-3.45	-3.43	-3.35
264	ethylene glycol	OCCO	0.853	0	0.447	-4.07	-3.83	-3.56
265	hexanoic acid	CCCCCC(O)=O	0.578	0	1.851	-1.85	-1.97	-2.01
266	indene	C12=C(CC=C2)C=CC=C1	0.506	0	2.305	-1.36	-1.5	-1.62
267	methyl acetate	CC(OC)=O	0.77	0	0.696	-3.04	-3.32	-3.07
268	naphthalene	C12=CC=CC=C1C=CC=C2	0.471	0	2.347	-1.16	-1.32	-1.4
269	n-decanol	CCCCCCCCCCO	0.361	0	3.198	-1.1	-1.09	-0.82
270	pentanol	CCCCCO	0.621	0	1.431	-2.22	-2.16	-2.22
271	p-nitroaniline	NC1=CC=C([N+]([O-])=O)C=C1	0.671	0	1.849	-2.58	-2.61	-2.61
272	p-nitrotoluene	CC1=CC=C([N+]([O-])=O)C=C1	0.532	0	2.093	-1.87	-1.7	-1.75
273	salicylic acid	OC1=CC=CC=C1C(O)=O	0.65	0	1.822	-2.2	-2.45	-2.47
274	trichloromethane	ClC(Cl)Cl	0.6	0	2.227	-1.8	-2.11	-2.21
